# Supplementary material for: ProphET, prophage estimation tool: A stand-alone prophage sequence prediction tool with self-updating reference database
Source: PLoS One. 2019 Oct 2;14(10):e0223364. doi: 10.1371/journal.pone.0223364 (PMC6774505; doi:10.1371/journal.pone.0223364)
Supplement: S1 Table — This table contains links to the 54 bacterial genomic sequences used as gold standard in the evaluation of performance of Prophinder, PHAST, PHASTER, and ProphET. (XLSX) [file pone.0223364.s002.xlsx]

## Sheet: Supplementary table 1
S1 Table. Bacterial genomes used as a gold standard in the evaluation of performance.
This table contains links to the 54 bacterial genomic sequences used as gold standard in the evaluation of performance of Prophinder, PHAST, PHASTER, and ProphET.
Accession number (Genbank)	URL of Genbank record
NC_000907.1	https://www.ncbi.nlm.nih.gov/nuccore/NC_000907.1
NC_000913.3	https://www.ncbi.nlm.nih.gov/nuccore/NC_000913.3
NC_000962.3	https://www.ncbi.nlm.nih.gov/nuccore/NC_000962.3
NC_000964.3	https://www.ncbi.nlm.nih.gov/nuccore/NC_000964.3
NC_002488.3	https://www.ncbi.nlm.nih.gov/nuccore/NC_002488.3
NC_002516.2	https://www.ncbi.nlm.nih.gov/nuccore/NC_002516.2
NC_002570.2	https://www.ncbi.nlm.nih.gov/nuccore/NC_002570.2
NC_002655.2	https://www.ncbi.nlm.nih.gov/nuccore/NC_002655.2
NC_002662.1	https://www.ncbi.nlm.nih.gov/nuccore/NC_002662.1
NC_002678.2	https://www.ncbi.nlm.nih.gov/nuccore/NC_002678.2
NC_002695.1	https://www.ncbi.nlm.nih.gov/nuccore/NC_002695.1
NC_002737.1	https://www.ncbi.nlm.nih.gov/nuccore/NC_002737.1
NC_002745.2	https://www.ncbi.nlm.nih.gov/nuccore/NC_002745.2
NC_002758.2	https://www.ncbi.nlm.nih.gov/nuccore/NC_002758.2
NC_002935.2	https://www.ncbi.nlm.nih.gov/nuccore/NC_002758.2
NC_002947.3	https://www.ncbi.nlm.nih.gov/nuccore/NC_002947.3
NC_002967.9	https://www.ncbi.nlm.nih.gov/nuccore/NC_002967.9
NC_002978.6	https://www.ncbi.nlm.nih.gov/nuccore/NC_002978.6
NC_003030.1	https://www.ncbi.nlm.nih.gov/nuccore/15893298
NC_003112.2	https://www.ncbi.nlm.nih.gov/nuccore/NC_003112.2
NC_003116.1	https://www.ncbi.nlm.nih.gov/nuccore/NC_003116.1
NC_003143.1	https://www.ncbi.nlm.nih.gov/nuccore/NC_003143.1
NC_003155.4	https://www.ncbi.nlm.nih.gov/nuccore/NC_003155.4
NC_003197.1	https://www.ncbi.nlm.nih.gov/nuccore/NC_003197.1
NC_003198.1	https://www.ncbi.nlm.nih.gov/nuccore/NC_003198.1
NC_003210.1	https://www.ncbi.nlm.nih.gov/nuccore/16802048
NC_003212.1	https://www.ncbi.nlm.nih.gov/nuccore/16799079/
NC_003295.1	https://www.ncbi.nlm.nih.gov/nuccore/NC_003295.1
NC_003366.1	https://www.ncbi.nlm.nih.gov/nuccore/NC_003366.1
NC_003485.1	https://www.ncbi.nlm.nih.gov/nuccore/NC_003485.1
NC_003902.1	https://www.ncbi.nlm.nih.gov/nuccore/NC_003902.1
NC_003919.1	https://www.ncbi.nlm.nih.gov/nuccore/NC_003919.1
NC_003923.1	https://www.ncbi.nlm.nih.gov/nuccore/NC_003923.1
NC_003997.3	https://www.ncbi.nlm.nih.gov/nuccore/NC_003997.3
NC_004070.1	https://www.ncbi.nlm.nih.gov/nuccore/NC_004070.1
NC_004088.1	https://www.ncbi.nlm.nih.gov/nuccore/NC_004088.1
NC_004116.1	https://www.ncbi.nlm.nih.gov/nuccore/NC_004116.1
NC_004307.2	https://www.ncbi.nlm.nih.gov/nuccore/NC_004307.2
NC_004310.3	https://www.ncbi.nlm.nih.gov/nuccore/NC_004310.3
NC_004337.2	https://www.ncbi.nlm.nih.gov/nuccore/NC_004337.2
NC_004347.2	https://www.ncbi.nlm.nih.gov/nuccore/NC_004347.2
NC_004431.1	https://www.ncbi.nlm.nih.gov/nuccore/NC_004431.1
NC_004556.1	https://www.ncbi.nlm.nih.gov/nuccore/NC_004556.1
NC_004557.1	https://www.ncbi.nlm.nih.gov/nuccore/NC_004557.1
NC_004567.2	https://www.ncbi.nlm.nih.gov/nuccore/NC_004567.2
NC_004578.1	https://www.ncbi.nlm.nih.gov/nuccore/NC_004578.1
NC_004606.1	https://www.ncbi.nlm.nih.gov/nuccore/NC_004606.1
NC_004631.1	https://www.ncbi.nlm.nih.gov/nuccore/NC_004631.1
NC_004668.1	https://www.ncbi.nlm.nih.gov/nuccore/NC_004668.1
NC_004722.1	https://www.ncbi.nlm.nih.gov/nuccore/NC_004722.1
NC_004741.1	https://www.ncbi.nlm.nih.gov/nuccore/NC_004741.1
NC_005085.1	https://www.ncbi.nlm.nih.gov/nuccore/NC_005085.1
NC_005126.1	https://www.ncbi.nlm.nih.gov/nuccore/NC_005126.1
NC_005362.1	https://www.ncbi.nlm.nih.gov/nuccore/NC_005362.1
