# Supplementary material for: ProphET, prophage estimation tool: A stand-alone prophage sequence prediction tool with self-updating reference database
Source: PLoS One. 2019 Oct 2;14(10):e0223364. doi: 10.1371/journal.pone.0223364 (PMC6774505; doi:10.1371/journal.pone.0223364)
Supplement: S2 Table — PhySpy provides a total of 31 training sets, comprising 30 bacterial species from 21 different families and one “generic” default training set. (XLSX) [file pone.0223364.s003.xlsx]

## Sheet: Plan1
S2 Table: Training sets available to PhySpy. PhySpy provides a total of 31 training sets, comprising 30 bacterial species from 21 different families and one “generic” default training set.
PhySpy Test Set Code	Species	Familly
0	Generic test set	Generic test set
1	Bacillus halodurans	Bacillaceae
2	Bacillus subtilis	Bacillaceae
3	Bifidobacterium longum	Bifidobacteriaceae
4	Brucella melitensis	Brucellaceae
5	Caulobacter crescentus	Caulobacteraceae
6	Clostridium perfringens	Clostridiaceae
7	Clostridium tetani	Clostridiaceae
8	Deinococcus radiodurans	Deinococcaceae
9	Escherichia coli	Enterobacteriaceae
10	Haemophilus influenzae	Pasteurellaceae
11	Lactococcus lactis	Streptococcaceae
12	Listeria innocua	Listeriaceae
13	Listeria monocytogenes	Listeriaceae
14	Mesorhizobium loti	Phyllobacteriaceae
15	Mycobacterium tuberculosis	Mycobacteriaceae
16	Neisseria meningitidis	Neisseriaceae
17	Pasteurella multocida	Pasteurellaceae
18	Pseudomonas aeruginosa	Pseudomonadaceae
19	Pseudomonas putida	Pseudomonadaceae
20	Ralstonia solanacearum	Burkholderiaceae
21	Salmonella enterica	Enterobacteriaceae
22	Shewanella oneidensis	Shewanellaceae
23	Shigella flexneri	Enterobacteriaceae
24	Staphylococcus aureus	Staphylococcaceae
25	Streptococcus pyogenes	Streptococcaceae
26	Streptomyces coelicolor	Streptomycetaceae
27	Vibrio cholerae	Vibrionaceae
28	Xanthomonas axonopodis	Xanthomonadaceae
29	Xylella fastidiosa	Xanthomonadaceae
30	Yersinia pestis	Yersiniaceae
