# Supplementary material for: ProphET, prophage estimation tool: A stand-alone prophage sequence prediction tool with self-updating reference database
Source: PLoS One. 2019 Oct 2;14(10):e0223364. doi: 10.1371/journal.pone.0223364 (PMC6774505; doi:10.1371/journal.pone.0223364)
Supplement: S3 Table — PhySpy prophage prediction was performed using a training set from the same species or family as the test genome, when available. Otherwise, the prediction was performed with the generic test set. (XLSX) [file pone.0223364.s004.xlsx]

## Sheet: Plan1
S3 Table: Training sets used in each PhySpy run. PhySpy prophage prediction was performed using a training set from the same species or family as the test genome, when available. Otherwise, the prediction was performed with the generic test set.
NCBI TaxID	Specie/strain/Isolate	Familly	PhySpy Training set used
NC_005085.1	Chromobacterium violaceum	Chromobacteriaceae	Generic test set
NC_004668.1	Enterococcus faecalis	Enterococcaceae	Generic test set
NC_004567.2	Lactobacillus plantarum	Lactobacillaceae	Generic test set
NC_005362.1	Lactobacillus johnsonii	Lactobacillaceae	Generic test set
NC_005126.1	Photorhabdus luminescens	Morganellaceae	Generic test set
NC_003112.2	Neisseria meningitidis	Neisseriaceae	Generic test set
NC_003116.1	Neisseria meningitidis	Neisseriaceae	Generic test set
NC_002967.9	Treponema denticola	Spirochaetaceae	Generic test set
NC_002978.6	Wolbachia	Wolbachieae	Generic test set
NC_003997.3	Bacillus anthracis	Bacillaceae	Bacillus halodurans
NC_000964.3	Bacillus halodurans C-125	Bacillaceae	Bacillus halodurans
NC_002570.2	Bacillus cereus	Bacillaceae	Bacillus halodurans
NC_004722.1	Bacillus subtilis	Bacillaceae	Bacillus subtilis
NC_004307.2	Bifidobacterium longum	Bifidobacteriaceae	Bifidobacterium longum
NC_004310.3	Brucella suis	Brucellaceae	Brucella melitensis
NC_003030.1	Clostridium acetobutylicum	Clostridiaceae	Clostridium perfringens
NC_003366.1	Clostridium perfringens	Clostridiaceae	Clostridium perfringens
NC_004557.1	Clostridium tetani	Clostridiaceae	Clostridium tetani
NC_000913.3	Escherichia coli str. K-12 substr. MG1655	Enterobacteriaceae	Escherichia coli
NC_002655.2	Escherichia coli O157:H7	Enterobacteriaceae	Escherichia coli
NC_002695.1	Escherichia coli O157:H7	Enterobacteriaceae	Escherichia coli
NC_004431.1	Escherichia coli CFT073	Enterobacteriaceae	Escherichia coli
NC_000907.1	Haemophilus influenzae	Pasteurellaceae	Haemophilus influenzae
NC_002662.1	Lactococcus lactis	Streptococcaceae	Lactococcus lactis
NC_003212.1	Listeria innocua Clip11262	Listeriaceae	Listeria innocua
NC_003210.1	Listeria monocytogenes	Listeriaceae	Listeria monocytogenes
NC_002678.2	Mesorhizobium loti	Phyllobacteriaceae	Mesorhizobium loti
NC_000962.3	Mycobacterium tuberculosis	Mycobacteriaceae	Mycobacterium tuberculosis
NC_002516.2	Pseudomonas aeruginosa PAO1	Pseudomonadaceae	Pseudomonas aeruginosa
NC_002947.3	Pseudomonas putida KT2440	Pseudomonadaceae	Pseudomonas putida
NC_004578.1	Pseudomonas syringae	Pseudomonadaceae	Pseudomonas putida
NC_003295.1	Ralstonia solanacearum GMI1000	Burkholderiaceae	Ralstonia solanacearum
NC_003197.1	Salmonella enterica	Enterobacteriaceae	Salmonella enterica
NC_003198.1	Salmonella enterica	Enterobacteriaceae	Salmonella enterica
NC_004631.1	Salmonella enterica	Enterobacteriaceae	Salmonella enterica
NC_004347.2	Shewanella oneidensis	Shewanellaceae	Shewanella oneidensis
NC_004337.2	Shigella flexneri	Enterobacteriaceae	Shigella flexneri
NC_004741.1	Shigella flexneri	Enterobacteriaceae	Shigella flexneri
NC_002745.2	Staphylococcus aureus	Staphylococcaceae	Staphylococcus aureus
NC_002758.2	Staphylococcus aureus	Staphylococcaceae	Staphylococcus aureus
NC_002935.2	Staphylococcus aureus	Staphylococcaceae	Staphylococcus aureus
NC_003923.1	Staphylococcus aureus	Staphylococcaceae	Staphylococcus aureus
NC_002737.1	Streptococcus pyogenes SF370	Streptococcaceae	Streptococcus pyogenes
NC_003485.1	Streptococcus pyogenes	Streptococcaceae	Streptococcus pyogenes
NC_004070.1	Streptococcus pyogenes	Streptococcaceae	Streptococcus pyogenes
NC_004116.1	Streptococcus agalactiae	Streptococcaceae	Streptococcus pyogenes
NC_004606.1	Streptococcus pyogenes	Streptococcaceae	Streptococcus pyogenes
NC_003155.4	Streptomyces avermitilis	Streptomycetaceae	Streptomyces coelicolor
NC_003902.1	Xanthomonas campestris	Xanthomonadaceae	Xanthomonas axonopodis
NC_003919.1	Xanthomonas axonopodis	Xanthomonadaceae	Xanthomonas axonopodis
NC_002488.3	Xylella fastidiosa 9a5c	Xanthomonadaceae	Xylella fastidiosa
NC_004556.1	Xylella fastidiosa	Xanthomonadaceae	Xylella fastidiosa
NC_003143.1	Yersinia pestis CO92	Yersiniaceae	Yersinia pestis
NC_004088.1	Yersinia pestis	Yersiniaceae	Yersinia pestis
