# Supplementary material for: ProphET, prophage estimation tool: A stand-alone prophage sequence prediction tool with self-updating reference database
Source: PLoS One. 2019 Oct 2;14(10):e0223364. doi: 10.1371/journal.pone.0223364 (PMC6774505; doi:10.1371/journal.pone.0223364)
Supplement: S4 Table — The total elapsed time to perform prophage predictions in the 54 bacterial genomes was measured on three different days, represented by the “Round” columns. PhySpy: Predictions using the generic training set. PhySpy*: Predictions using a taxonomically optimized training set (Materials and Methods; S3 Table). (XLSX) [file pone.0223364.s005.xlsx]

## Sheet: Sheet1
S4 Table: Run-time evaluation of prophage prediction programs. The total elapsed time to perform prophage predictions in the 54 bacterial genomes was measured on three different days, represented by the “Round” columns. PhySpy: Predictions using the generic training set. PhySpy*: Predictions using a taxonomically optimized training set (Materials and Methods; S3 table).
	Round 1	Round 2	Round 3	Mean time (minutes)	Standard deviation
Prophinder	453	451	446	450	2.94392
PHASTER	117	128	112	119	6.68331
Prophet	30	29	29	29.3333	0.471405
PhySpy	29	27	25	27	1.63299
PhySpy*	20	17	19	18.6667	1.24722
